# Supplementary material for: Progressive Aortic Regurgitation After Impella Bridge-to-LVAD: A Two-Year Cohort Analysis
Source: Biomedicines. 2026 Mar 19;14(3):715. doi: 10.3390/biomedicines14030715 (PMC13024325; doi:10.3390/biomedicines14030715)
Supplement: Supplementary file 1 [file biomedicines-14-00715-s001.zip]

Archive with 1 entries (1 files):
- biomedicines-4153948-supplementary.pdf
